# Supplementary material for: A narrative review of gaps in the provision of integrated care for noncommunicable diseases in India
Source: Public Health Rev. 2020 May 13;41:8. doi: 10.1186/s40985-020-00128-3 (PMC7222468; doi:10.1186/s40985-020-00128-3)
Supplement: Supplementary file 1 — Additional file 1:. Mapping of reviewed studies across identified gaps. All reviewed studies presented in the result section are mapped for study locations (states and urban-rural location) across identified gaps [file 40985_2020_128_MOESM1_ESM.xlsx]

## Sheet: Sheet1
	Mapping of reviewed studies across identified gaps
S No	Gaps Identified	Study Serial Number	Levels at which gaps exists	States/States	Region (Urban/Rural)	Remarks
1	Issues with enumerating target population	24	Community	Pan India	Urban	Population density in surrounding areas of urban cities is very high and without proper boundary
2		25	Community	Pan India	Urban	Satellite built up area of urbanisation is higher than actual government statistics, northern urban areas are more concentrated with more population density but less economic growth than relatively richer western and southern urban areas
3		26	Community	Pan India	Urban	There are large scale disparity between states on their definition of urban areas; administratively defined urban areas and actual urban settlements grossly vary. Census operational definitions and actual administrative areas often do not match.
4		27	Community	Pan India	Rural-Urban	Types of migration defined by Census
5		28	Community	Pan India	Rural-Urban	Migration Study
6	Poor community awareness on prevention and promotion	29	Community	Pan India	Rural-Urban	The burden is higher in southern states compared to northern states. The urban areas have better access to medicines and infrastructure but public awareness on risk factors seems poor across areas.
		30	Community	Tamil Nadu (Chennai)	Rural-Urban	25% of the population was unaware of diabetes and only 22.2% of the population and 41% of known diabetic subjects felt that diabetes could be prevented. only 11.9% of study subjects reporting obesity and physical inactivity as the risk factors; 23% knew that diabetes could lead to foot problems; and only 5.8% knew it could cause heart attack.
7		31	Community	Pan India	Rural-Urban	Patient knowledge on risks and complications is poor in resource constraint settings across rural and urban areas
8		32	Community	Global Review		Mortality rates from NCDs decrease if risk factors targets met
9		35	Community	West Bengal	Rural-Urban	Interventions to improve awareness and healthcare-seeking for NCDs among under-privileged and vulnerable population are urgently required
10		36	Community	New Delhi	Urban	There is a need to develop strong community-based intervention programs that adopt comprehensive preventive and promotive strategies
11	Knowledge gap among Frontline Health workers	37	Community	Manipur	Rural	ASHAs had limited knowledge about their role as an ‘activist’ and how to realise this
12		38	Community	Pan India	Rural-Urban	ASHA face challenges of working in multiple programmes
13		39	Community	Lucknow, Varanasi, Madhya Pradesh, Rajasthan	Rural	ASHA workers lacked training and practicing their knowledge which affected their performance
14	Gaps in referral and follow-up	20	Facility	Pan India/Global	Rural-Urban	Early diagnosis, and treatment and referral services for NCDs can be delivered through the PHC system
15		21	Facility	Pan India	Rural-Urban	Early diagnosis and effective referral services are required within the public health care system
16	Gaps in facility readiness and provider capability	45	Facility	Karnataka	Urban	Public facilities not ready with NCD related services, providers lack capability, patients spent high OOP by purchasing medicines from private
17		46	Facility	Karnataka	Rural	Public facilities not ready with NCD related services, providers lack capability, patients spent high OOP by purchasing medicines from private
18		47	Facility	Pan India	Rural-Urban	Diagnosis and access to care for diabetes varies from state to state with southern states fairing better than eastern and northern states.
19		48	Facility	Karnataka	Urban	Inadequate use of patients’ medical records and lack of standard treatment protocols affect clinical decision-making
20		49	Facility	Pan India	Rural-Urban	Lack of trained health care workers, primary care providers armed with inadequate knowledge and skills along with ill-defined roles of various health sectors i.e. public, private, and voluntary sectors in providing care have played key hurdles in combating the growing burden of non-communicable diseases
21		50	Facility	Pan India	Rural-Urban	Patient- and physician - targeted programs to enhance awareness in various aspects of diabetes care must be initiated across all levels of health-care ensuring uniformity of information
22		52	Facility	Pan India	Rural-Urban	This Pan India review article stressed that lack of focus on building sustainable synergies (that require well laid out mechanisms for collaboration within and outside the health sector ) and poor convergence between national health programs appears to be the weakest links across policy documents
23		53		Pan India	Rural-Urban	The age-standardised DALY rate for diabetes increased in India by 39·6% (32·1-46·7) from 1990 to 2016, which was the highest increase among major non-communicable diseases.
24	Inconsistent, non-standard and high cost treatment at private facilities	54	Facility	Pan India	Rural-Urban	Despite unnecessary tests and inconsistent, non-standard and high cost treatment private care remains the favourite destination for patients as care at public facilities are so much worse
25		56	Facility	Tamil Nadu (Chennai)	Urban	India's urban private health sector are heterogeneous and often suboptimal especially when treating chronic diseases like Tuberculosis
26		57	Facility	Pan India	Urban	No proper understanding of the relevance of monitoring and its implication in treatment decision making or treatment modification. Absence or lack of familiarity to widely acceptable simple protocols. Inadequate training and occasional contact with diabetic patients especially amongst the non-specialist doctors
27		58	Facility	Karnataka	Rural-Urban	Patient likelihood of changing providers is highest in private care due to high cost of treatment and realisation that they are subjected to unnecessary diagnostic tests not related to their ailments
28	Gaps in public health system/programme management	59	Health System	Haryana	Urban	There were high prevalence of NCD risk factors among urban poor staying in slums of Faridabad; yet, the response from the public health facilities and functionaries was below par
29		60	Health System	Pan India	Rural-Urban	There is a need to increase resource allocation, coordinate multisectoral policy interventions, and enhance the engagement of the health system in activities related to chronic disease prevention and control
30		61	Health System	Maharashtra	Urban	Slums in Pune city: In slums reporting of asthma and chronic-bronchitis symptoms was much higher than what has been reported earlier from India. A strong public health response is the need of the hour.
31		62	Health System	Global Review	Rural-Urban	Technical, human, and fiscal resource constraints are major impediments to the establishment of effective prevention and control programmes. Surveillance programme management is essential to monitor trends of NCD burden and care response
32		63	Health System	Global Review	Rural-Urban	Mental health services are largely isolated from the NCD care framework; only a small number of mental health system-related capacity-building interventions for policy-makers and programme managers/implementers in LMICs were described
33	Gaps in policy and research	64	Policy and Research	Global Review	Rural-Urban	Applied health research and development for non-communicable diseases (NCDs) in low- and middle-income countries (LMICs) is limited. Different NCDs are at varying stages of needing research, policy development, and action. There is urgent need to expand research focus to all aspect of NCD care rather than just prevalence assessment. Changes in the global and national funding agendas will be requi…
34		65	Policy and Research	Global Review	Rural-Urban	The continuing neglect of mental health in resource allocations in national health budgets, the lack of access to mental health care in primary care and integration into NCD programme are clearer gaps in national policies; however, India has recently (2017) formed a National Mental Health Policy group and hopefully, it would be integrated into the NCD programme
